# Supplementary material for: Global and regional quality of care index for prostate cancer: an analysis from the Global Burden of Disease study 1990–2019
Source: Arch Public Health. 2023 Apr 26;81:70. doi: 10.1186/s13690-023-01087-2 (PMC10131390; doi:10.1186/s13690-023-01087-2)
Supplement: Supplementary file 6 — Additional file 6: Supplementary Table S3. QCIs of all countries from 1990 to 2019. [file 13690_2023_1087_MOESM6_ESM.xlsx]

## Sheet: Sheet1
Country	1990	1991	1992	1993	1994	1995	1996	1997	1998	1999	2000	2001	2002	2003	2004	2005	2006	2007	2008	2009	2010	2011	2012	2013	2014	2015	2016	2017	2018	2019
Afghanistan	18.8333	18.8856	18.7452	18.7673	18.703	18.5923	18.5658	18.6562	18.7971	18.6774	18.7346	18.8947	19.5518	20.4129	21.1999	21.8386	22.3774	22.9429	23.2657	23.7335	24.1867	24.9187	25.7557	26.6083	27.3534	28.1097	28.9719	29.7516	30.3545	31.1445
Albania	46.6789	48.0209	49.9582	51.7353	53.6984	54.5476	54.4104	54.9101	56.0183	56.7995	57.4826	59.2992	60.0685	60.5733	61.572	63.0168	65.0462	66.5246	67.191	67.8429	68.492	69.1458	70.1637	71.083	71.4612	71.2668	71.8675	72.4376	72.8996	73.2898
Algeria	50.9125	51.4015	52.3939	53.2673	54.0889	54.9203	55.7182	56.5373	57.1718	57.7751	58.5631	59.5673	60.8533	62.1595	63.2277	63.8573	64.2432	64.5712	64.9111	65.3283	65.9401	66.4656	67.315	68.5084	69.6545	70.6598	71.6222	72.5998	73.5697	74.5645
American Samoa	42.6729	43.0696	43.5848	44.3683	45.4779	46.6148	47.7729	49.005	50.2014	51.7181	51.7543	51.9586	52.2085	52.2244	52.3256	52.1179	52.0894	52.3696	52.8384	53.3789	53.3482	53.6024	54.099	54.4419	54.5505	54.8457	54.7742	54.3304	54.3772	54.5202
Andorra	80.9912	81.6289	82.2615	82.8239	83.4922	84.5041	85.4397	86.3965	87.2321	87.982	88.6822	89.3109	89.8009	90.1331	90.3208	90.6353	90.9842	91.3177	91.5173	91.5674	91.6645	91.635	91.8302	91.8961	92.0135	92.3481	92.4378	92.5801	92.6387	92.6842
Angola	3.72598	3.93006	4.03721	4.14325	4.37521	4.69692	5.19398	5.59089	5.83137	6.05568	6.53596	7.30861	8.05838	8.82171	9.67418	10.4528	11.2431	12.2673	13.2688	14.2625	15.0645	15.8554	16.552	17.3171	18.2079	19.1436	20.3836	21.6012	22.5406	23.8084
Antigua and Barbuda	66.6083	68.3441	69.4185	68.8358	68.93	68.9685	73.169	73.1297	72.5297	71.4273	70.4418	71.0261	71.3406	71.9138	72.2048	73.0977	72.8243	66.9253	68.1145	72.4841	73.9233	73.8535	73.3839	74.1855	74.1103	74.3247	74.8274	75.0056	75.4444	75.9278
Argentina	50.4687	51.6748	53.1454	54.2563	55.3857	56.2672	57.2259	58.0773	58.8233	60.0326	60.8196	61.7215	62.5797	63.1468	63.7543	64.4319	64.7728	65.1477	65.7043	66.276	66.532	67.1265	67.5528	68.0148	68.4303	68.5616	69.0567	69.6997	70.3638	70.7544
Armenia	53.4254	53.5014	52.8367	52.6217	52.8969	53.5783	54.0608	55.4952	56.6589	57.5461	58.3432	59.2115	59.8972	60.5196	61.7304	62.6109	63.3681	64.5972	65.3573	65.7101	65.8196	65.9108	66.9105	68.1414	68.1405	68.1858	68.7547	69.4981	70.0897	70.6518
Australia	85.692	87.5323	88.4151	88.7499	89.1718	90.0625	90.8956	91.8414	92.2677	92.7215	93.0909	93.699	94.2241	94.2919	95.3571	95.689	95.8464	95.7292	95.7564	96.2218	96.9658	97.5905	98.1804	98.3511	98.2125	97.7263	97.9497	97.5586	97.3307	97.4429
Austria	85.0271	85.8543	86.7194	87.2072	87.875	88.3197	88.8802	89.578	90.1435	90.4094	90.9042	91.4779	91.8662	92.1148	92.4862	93.0112	93.5332	93.55	93.6823	93.7964	94.1121	94.6306	95.0543	95.3679	95.5488	95.4694	95.6848	95.7256	95.7884	95.7653
Azerbaijan	43.5501	43.3357	43.1182	42.6734	42.3894	42.4634	43.0876	43.7732	44.5639	44.9035	44.7895	44.3935	44.0679	43.8039	44.7933	45.377	46.4598	48.013	49.3975	50.7613	51.8462	52.517	52.9848	53.7384	54.3139	54.95	55.644	56.249	57.5021	58.2119
Bahamas	65.0032	65.3629	66.3166	67.7742	68.0192	68.5036	68.1196	68.517	68.4207	68.6394	69.2136	68.2695	68.5494	68.3618	69.5917	71.3634	71.4059	71.7635	71.695	71.8991	72.0371	71.7168	71.485	72.5767	72.7107	72.3114	72.2928	72.4841	72.6242	72.6467
Bahrain	52.3924	51.6129	52.2331	54.1581	54.9943	55.1418	55.9054	57.0698	57.4605	59.7541	63.7175	67.362	64.7799	63.7308	65.0045	66.0988	67.4694	68.9081	70.3509	71.7917	73.1845	73.5844	72.976	74.2886	75.4551	75.713	76.187	76.8322	77.7444	78.5928
Bangladesh	10.7345	12.6084	13.2463	14.0489	14.8335	15.3517	16.108	17.1093	18.7325	19.7832	20.5502	22.108	22.3367	22.4499	23.1174	23.9707	24.6112	26.1357	28.2887	29.7919	30.9018	33.4113	35.7755	36.5702	36.9019	38.4606	39.5766	40.3381	41.7263	43.2304
Barbados	68.6994	70.4153	70.8961	71.4192	71.7843	72.2195	72.5354	72.5186	72.8619	74.0253	73.9088	73.782	73.3624	73.3159	72.8033	74.5335	74.8694	75.2494	76.0444	77.2153	77.6738	78.4994	78.8868	79.0487	78.9029	79.0558	79.1237	79.2543	79.6892	79.6969
Belarus	75.4349	74.0425	73.427	72.8328	73.1306	73.8794	73.6608	73.2705	73.45	73.8476	75.7944	75.193	75.9789	76.7466	77.3518	77.5559	77.8187	79.2653	80.2987	81.354	82.0482	82.9722	85.5673	86.3701	86.6677	87.1615	87.6621	88.0073	88.498	88.5734
Belgium	75.1634	76.0271	76.5224	77.3043	78.2181	79.2238	80.2216	80.9222	82.0265	82.9387	84.2101	85.4261	86.6801	87.8082	88.8911	89.4484	89.7733	89.8316	89.2761	90.1367	90.7962	91.6007	91.6729	91.6377	91.5706	91.4881	91.9816	91.8637	91.8915	91.9443
Belize	58.4119	60.6	61.2972	62.2218	62.1229	62.0754	61.6883	60.2008	59.4713	58.7551	58.8963	59.5341	61.1141	62.2015	62.3134	62.7761	63.2224	63.8404	64.7229	65.4529	66.4446	66.5272	66.4103	66.6379	67.0711	66.8265	67.395	67.6073	67.6851	68.4565
Benin	12.7195	13.0169	13.3815	13.8322	14.1051	14.5859	15.0048	15.5322	15.9429	16.2026	16.118	16.757	17.1351	18.3168	19.2622	20.1586	20.5733	21.5222	21.4986	21.796	21.8971	21.9216	22.0407	22.1391	22.4437	22.5911	23.3866	23.9439	24.885	25.5578
Bermuda	75.635	76.2382	78.8134	79.4674	79.8914	80.643	81.8919	82.4001	83.3211	83.4274	84.2418	84.1242	84.4488	84.8776	85.591	86.3297	86.8391	87.321	87.8746	88.198	88.3151	88.829	89.0089	89.1817	89.0013	89.4637	89.8794	89.7591	89.8419	90.0753
Bhutan	10.1909	10.5384	11.1605	11.9865	12.8574	13.714	15.0582	16.3045	18.0052	19.6618	20.8251	21.8533	23.1713	24.3414	26.0171	27.6049	29.4489	31.2834	33.112	34.47	35.9111	36.9047	37.8197	38.6944	39.4968	40.3633	41.2472	42.2291	43.3536	44.706
Bolivia (Plurinational State of)	25.1483	26.2005	27.3943	28.5275	29.8281	30.8408	32.1761	33.4612	34.5316	35.9475	37.0865	37.8434	39.3078	40.9096	42.294	42.9751	43.987	45.6056	46.471	47.4133	48.1345	48.5604	48.9063	49.258	49.5205	50.4438	52.9895	55.2242	56.2046	56.8616
Bosnia and Herzegovina	49.2918	48.2777	48.4439	47.3023	46.9445	46.7861	47.6133	51.2076	54.2095	55.9796	57.0675	58.4658	58.3982	58.2707	60.6956	61.8404	63.2627	63.4502	64.7066	65.7899	66.6291	66.9883	67.4844	67.7174	67.919	68.0776	68.6228	68.8041	69.0594	69.6094
Botswana	27.2609	29.0987	30.3756	31.2304	31.7029	31.9527	32.4408	33.4868	34.6726	35.7263	36.2919	36.3103	36.1448	36.1057	36.3032	36.8771	37.642	39.4288	41.2074	42.7968	44.0428	45.3567	46.67	48.0385	49.2784	50.2306	50.8958	51.3836	52.0949	53.1343
Brazil	55.7828	57.5742	59.0603	60.304	61.4803	62.506	63.4248	64.3691	65.2735	66.2854	67.1152	68.0179	68.9802	69.8508	70.5486	71.1829	71.4975	71.9445	72.4334	72.9755	73.4395	73.9476	74.4257	74.8308	75.205	75.4932	75.6229	76.1668	76.6267	77.232
Brunei Darussalam	50.2895	51.2211	52.0117	52.795	55.0169	56.3281	58.3688	59.3224	59.7841	60.5245	61.6186	63.686	63.4809	62.3381	63.5502	63.2535	63.8143	66.7789	67.2225	66.0313	65.5273	64.7917	63.6754	63.1048	62.8354	62.8586	63.227	64.2227	64.7241	65.6858
Bulgaria	57.7896	58.1253	57.8185	56.9322	56.8799	57.3208	57.9543	58.7917	59.8305	60.583	61.0999	61.4635	62.1511	62.7684	62.604	62.8997	63.2008	63.327	63.5484	63.9757	64.3539	64.8959	65.5646	66.1358	66.7352	67.2348	67.9047	68.4606	68.8317	69.2182
Burkina Faso	12.2049	12.4692	12.8375	13.24	13.642	13.9891	14.5338	15.0433	15.5126	16.4251	16.4324	17.7761	18.9949	20.3694	21.2634	21.771	21.7611	22.1457	22.0063	22.1444	22.01	22.0472	22.1889	22.0238	22.6164	22.8792	23.6868	24.3288	24.9554	25.8617
Burundi	7.22124	7.30587	7.39806	7.34779	7.76209	7.73127	8.26167	9.15481	9.94253	10.9333	11.6993	12.9639	14.3484	15.9939	17.4575	18.471	19.1158	20.0164	20.8058	21.547	22.0084	22.2524	22.4694	22.7502	22.9322	23.0964	23.3871	23.463	23.4956	24.1482
CÃ´te d'Ivoire	14.0188	14.0643	14.0765	14.1428	14.0337	14.1157	14.3335	14.6287	14.9513	15.2983	14.9961	15.384	15.3876	16.251	16.901	17.4995	18.0309	19.1515	19.7824	20.455	20.8892	21.3173	21.5578	21.516	21.9275	21.9561	22.8374	23.1889	23.7463	25.1072
Cabo Verde	30.6284	30.4772	30.9673	31.0136	30.9113	30.4821	29.6359	28.1392	30.2424	32.7152	34.8909	36.6063	38.2943	39.6342	40.4081	40.6514	45.8085	47.3095	47.3714	47.5666	48.0668	48.5674	49.1008	50.3332	51.8067	53.2873	54.532	55.1263	47.6897	55.6712
Cambodia	15.1918	15.7975	16.2086	16.9164	17.5801	18.1899	18.921	19.7064	20.4264	21.3561	22.2421	23.4318	25.2415	27.1364	28.8155	30.221	31.1728	31.8497	32.5194	33.2201	33.9798	34.7779	35.8411	36.9484	38.2012	39.393	40.6509	41.8841	43.0342	44.3194
Cameroon	14.1621	13.9853	13.6842	13.4876	13.5177	13.5149	13.7616	13.9714	14.4708	14.882	14.8925	16.0014	17.0479	18.9565	20.487	21.4074	21.5225	22.0816	21.7962	21.8024	22.1617	22.6057	23.2288	23.9958	25.1369	26.2526	27.688	28.918	29.954	31.2014
Canada	82.9938	83.2726	83.6661	84.152	85.1292	86.1551	87.3229	88.2857	88.9629	89.3728	89.4194	89.5069	89.4985	89.4773	89.9424	90.8627	91.2453	92.1906	92.4085	92.4982	92.4429	93.3018	93.4018	93.4016	93.2386	93.1414	92.8471	93.1817	93.0327	93.0539
Central African Republic	2.15602	1.67759	1.64195	1.70365	1.61712	1.65689	1.47726	1.7294	1.90017	2.24803	2.75755	3.08859	3.32421	3.83914	4.27953	4.76234	5.1972	5.81489	6.26032	6.63803	6.78831	6.81631	7.02636	7.03737	7.2078	7.27784	7.34016	7.51406	7.55612	7.98874
Chad	10.508	10.7266	10.6076	10.5637	10.6357	10.6498	10.1863	9.80498	9.80887	9.54786	9.0493	9.02426	9.04311	9.48804	9.92042	10.6156	11.1271	11.6565	12.0409	12.6042	12.9928	13.3806	13.8476	14.3079	14.9204	15.4778	16.1337	16.6196	16.9752	17.8409
Chile	54.3776	55.4413	56.5154	58.1062	59.0834	59.5035	59.5062	61.1916	62.4785	63.5177	64.4854	65.7951	66.6637	67.5599	68.5502	69.5761	70.6185	71.7256	72.7042	73.2507	73.4769	74.1061	74.8326	75.693	76.562	77.2683	77.8402	77.8751	78.096	78.4965
China	39.8199	40.6297	41.7711	42.8507	43.8564	45.1981	46.5898	48.5351	50.6066	52.3857	54.1406	55.897	58.2208	60.6108	62.5037	64.1242	66.1991	68.1819	69.9123	71.2709	72.1917	73.0179	73.7445	74.6009	75.1639	75.8397	76.7047	77.47	78.4291	79.1679
Colombia	68.0591	69.3008	71.0739	72.3857	73.4596	74.6442	75.4905	77.2616	78.5044	79.0537	79.1776	78.909	76.9976	78.6798	79.4115	81.475	82.4613	84.0981	84.9183	84.2604	84.9045	85.7757	86.0736	86.6237	87.8428	87.7232	87.7817	88.271	88.4957	88.9577
Comoros	10.2527	11.1638	10.9569	11.5715	11.6666	12.0389	12.8128	13.3911	14.734	15.5976	15.9348	16.8657	17.8331	19.1427	20.8541	21.4139	22.9535	23.023	23.7107	25.3339	26.0576	26.6777	27.1679	27.6992	27.6548	28.2749	29.0232	29.7002	30.506	30.997
Congo	7.35169	7.97584	7.92575	7.92584	7.77497	7.67368	7.88015	8.32378	8.61481	9.07218	9.69808	10.6555	12.0884	13.575	15.0896	16.2544	17.0599	17.8899	18.5495	19.2012	19.9211	20.6471	21.2265	21.7745	22.3428	22.8038	23.5355	24.1881	24.7363	25.5399
Cook Islands	57.007	58.0053	58.9023	59.8146	60.6659	61.4887	62.2888	63.3939	63.6739	64.3412	65.0074	65.4553	66.241	66.5201	66.7795	66.7794	66.984	67.2915	68.1369	68.9894	69.4576	69.6754	70.0176	70.7739	70.8328	71.0176	71.44	71.8939	72.3925	72.9699
Costa Rica	79.6011	79.4868	79.094	79.8507	79.5826	79.0918	80.0842	80.7573	81.1855	80.8874	81.6354	81.8076	82.6151	83.0418	83.3776	85.0186	85.2001	87.4246	88.3096	89.1718	86.8035	87.6158	88.1375	88.0401	88.4537	88.4204	88.4487	88.706	88.5611	89.1647
Croatia	69.2266	69.1018	69.2326	69.706	70.3712	71.6281	71.0342	71.0953	71.6189	72.5204	74.3392	74.8262	75.4426	75.3211	76.4086	76.6743	77.4848	77.9765	78.2318	79.0589	79.5897	79.9936	80.5527	81.6667	82.0999	82.2144	82.9129	83.125	83.4328	83.4887
Cuba	75.2777	75.5245	75.4125	75.5701	75.9427	76.7772	77.7334	78.2147	78.7109	79.232	79.622	80.1363	81.0841	81.3714	81.7383	81.7671	82.3274	82.5902	82.9696	83.1081	83.2217	84.0397	83.8088	83.9213	84.2796	84.4433	84.8654	85.1536	85.3795	85.8106
Cyprus	76.5888	76.3048	75.6951	75.9351	76.9989	77.9434	79.1022	80.0624	81.0512	81.8259	82.1696	82.9248	83.8709	85.5484	86.1491	86.2301	86.6654	87.2427	87.7843	87.85	87.8692	88.4454	88.6599	89.0638	89.3914	89.5512	90.7035	92.3352	92.452	92.4319
Czechia	69.2616	70.9118	72.1009	73.3569	74.1013	75.1055	76.0861	77.1086	77.9999	78.7179	79.323	79.4701	80.5677	81.0289	81.7358	82.4619	83.393	84.0743	84.7348	85.2843	85.6175	86.2821	86.5678	86.5696	86.4802	86.7204	86.9095	87.0171	86.8245	87.1871
Democratic People's Republic of Korea	54.951	54.9826	54.921	54.6937	54.5002	54.8344	54.3775	53.3955	52.2346	51.2314	50.7759	50.8279	51.0257	50.7805	51.2448	51.7838	52.7492	54.0954	55.534	56.7578	57.3907	57.6794	57.9033	58.1879	58.4875	58.9244	59.4211	60.0073	60.6908	61.5437
Democratic Republic of the Congo	7.20687	7.09887	7.13945	7.3125	7.60732	7.67631	8.05754	8.49566	8.73496	8.97993	9.2045	9.74613	10.2779	11.0539	11.667	12.0692	12.3916	12.7476	13.0291	13.3804	13.6728	14.0244	14.6382	15.2115	15.8577	16.6027	17.5495	18.3664	19.1604	20.2947
Denmark	63.0749	62.7372	62.5456	62.8595	63.5148	63.7063	64.6544	66.1347	67.8518	69.9757	71.1311	72.7729	74.7941	76.8919	78.3336	79.6576	80.7286	81.9631	82.8942	83.7601	84.5977	85.2683	85.4647	85.3564	85.2408	85.2966	85.5116	85.8382	85.795	85.5071
Djibouti	16.736	16.2465	15.9005	15.2398	15.502	15.0818	15.2014	15.7549	16.0216	16.5844	17.2911	18.2457	19.3465	20.8768	21.7306	22.7627	23.9752	24.7303	25.7267	26.8505	27.586	28.3437	29.1208	29.9383	30.9668	31.9176	33.0987	34.1886	35.1866	36.44
Dominica	62.5245	63.1402	63.6353	63.899	64.1127	64.2731	64.3391	64.5138	65.0076	65.038	65.0952	65.3044	65.0652	64.82	64.7859	64.4554	64.2614	63.9761	63.5622	63.327	63.3927	63.4325	63.5601	63.6521	63.6369	63.6139	63.5658	63.5101	63.6102	63.8464
Dominican Republic	47.8248	50.7116	53.3216	55.5373	57.1853	57.7506	56.9707	57.5388	58.5325	57.7901	57.9375	58.2774	58.7576	59.3237	59.9973	60.1614	61.3357	62.8391	63.6765	63.9005	64.373	64.3746	63.8043	63.4081	63.6651	63.4329	64.471	65.6885	66.7028	67.7368
Ecuador	40.9594	41.9574	44.3079	46.5646	48.7744	50.8931	51.9597	54.0476	55.0719	56.342	58.0459	59.4095	60.262	61.0999	61.7434	61.8036	61.8987	62.1514	62.5315	63.2479	63.6555	64.1618	64.8699	65.4332	66.2398	67.2061	68.0218	68.7427	69.2245	70.1871
Egypt	43.512	44.531	45.901	46.527	47.2285	48.2938	49.7217	50.9747	52.0242	53.1525	54.8057	55.2801	55.2587	54.115	54.3677	56	58.1125	59.1103	59.4459	59.8238	60.2391	60.3834	60.6302	61.7518	62.5434	62.8421	63.9464	65.6712	66.9627	68.1809
El Salvador	58.2489	59.8202	61.2068	62.4363	63.7697	64.2887	66.8476	67.5365	66.7006	70.1983	71.4152	73.3841	75.3447	75.322	75.0053	74.758	74.2881	74.9107	75.6271	75.2192	77.0327	77.1012	79.2039	79.8276	78.7659	79.0216	79.1642	80.0033	80.8128	80.9776
Equatorial Guinea	0	0.262313	0.744243	1.17601	1.77461	2.2201	3.07245	4.60758	6.57607	8.36666	10.2889	12.8286	15.5741	18.2578	20.2389	22.0714	23.3755	24.7304	25.8332	26.7775	27.923	28.8769	29.6806	30.2186	30.8909	31.6485	32.7009	33.7987	34.8222	35.6653
Eritrea	3.68488	4.19306	5.46931	6.337	6.2679	5.44307	6.36326	7.13472	8.0701	9.46406	9.77784	10.9566	11.9584	13.1261	14.0691	14.8499	15.4183	16.0948	16.5281	16.9731	17.4667	18.1486	18.9936	19.9563	20.8008	21.5212	22.3256	23.2552	23.9602	24.8001
Estonia	77.648	76.4655	75.7876	74.8463	75.054	75.3693	76.459	76.5814	76.9449	78.4861	78.9529	79.7548	80.6942	81.8179	82.3907	83.4044	84.3988	84.9178	85.8469	86.5341	87.7498	88.4061	89.0588	90.3831	89.9055	90.1841	90.3441	90.8161	91.0418	91.2558
Eswatini	20.6992	21.4873	22.2683	22.9295	22.9859	22.7062	21.5883	21.1393	20.1707	19.5462	19.0681	18.6539	18.3034	17.8341	17.4656	17.5921	18.1384	18.6843	19.3922	20.297	21.4333	22.659	23.9948	25.7196	27.38	28.8038	30.1083	31.2413	32.0615	32.6712
Ethiopia	7.63786	7.69575	7.60174	7.68147	7.94379	8.22642	8.68506	9.16364	9.48542	10.0222	10.5886	11.0092	11.6309	12.885	14.2809	15.719	17.2227	18.7085	19.8613	20.7066	21.3799	22.0644	22.7011	23.766	25.0772	26.2289	27.2128	28.7805	30.1128	31.3908
Fiji	34.8992	34.9853	34.9457	35.0814	35.394	36.0817	36.635	36.7779	37.4514	37.905	38.1295	37.8228	37.9397	37.4038	37.8142	37.7276	37.8543	37.1322	38.5488	39.7858	39.4097	39.4404	39.5266	39.7477	39.8977	40.2873	40.9463	41.6413	42.4462	43.2435
Finland	78.6479	80.2538	81.5035	82.6127	83.8226	84.8087	85.9191	87.1762	88.1664	89.2236	90.1237	90.7969	91.4039	92.0805	92.5171	93.4853	94.0678	94.5595	94.8023	95.0287	95.1343	95.5616	95.9202	95.8285	95.9369	95.9231	96.1752	96.171	96.2431	96.1357
France	75.2029	75.9541	76.767	77.6495	78.6075	79.5088	80.4115	81.5392	82.421	83.2848	84.0766	85.0096	85.8691	86.7552	87.9955	88.6206	89.2661	89.5577	89.7687	90.1933	90.8862	91.626	92.1864	92.6208	92.8527	92.361	92.4937	92.4949	92.6372	92.4799
Gabon	16.4392	17.1596	17.5046	17.9252	18.1469	18.0335	18.4718	18.891	19.235	19.7987	20.14	20.9098	21.7041	22.5993	23.4913	24.2666	24.9805	25.8113	26.6537	27.6767	28.7723	29.6975	30.6141	31.357	31.8245	32.1944	33.0299	33.962	35.0507	36.2074
Gambia	17.9836	18.5924	18.7081	19.4999	20.0741	19.3933	20.5643	20.5597	19.9193	18.8818	20.0962	21.5946	22.2903	23.5075	23.4099	23.6539	23.9376	24.04	24.4516	24.1695	24.4034	25.5871	25.8601	25.9108	25.353	26.2102	27.0184	27.9607	28.9458	29.4391
Georgia	60.237	59.686	60.1619	60.9239	62.0248	63.5645	64.5675	65.0111	65.9398	66.3028	66.1861	66.7475	65.9001	66.115	65.92	65.6372	64.9255	65.3224	65.4455	64.4808	63.8957	64.3092	64.3917	64.6636	65.0612	64.4928	65.1617	65.7128	66.1503	66.8007
Germany	80.3621	81.7939	82.9879	83.8758	84.6794	85.5374	86.3454	87.1742	87.617	88.2242	88.6523	89.313	89.7955	90.5143	91.2042	91.7051	92.05	92.3434	92.5993	93.0644	93.6814	94.2625	94.5453	94.492	94.6761	94.3764	94.4221	94.2249	94.1708	94.2029
Ghana	18.0174	18.8886	19.6727	20.3741	21.1202	21.7962	22.5823	23.2227	23.7859	24.0372	23.7979	24.9562	25.4002	26.1848	26.7617	27.6418	28.4316	29.84	29.4854	29.4639	29.655	29.8635	30.1632	30.5606	31.2556	31.729	33.2835	34.9142	36.3389	37.443
Greece	80.4416	80.9024	81.4671	81.9973	82.4477	82.935	83.3321	83.8602	84.1026	84.4532	84.7189	85.1152	85.647	86.2977	86.8263	87.353	88.0463	88.4004	88.9387	89.4678	90.0944	90.4182	90.4955	90.7771	90.6463	90.6834	90.8917	90.5021	90.3389	90.3798
Greenland	53.1898	53.9593	54.9538	55.6982	56.4769	57.0478	57.9471	58.8419	59.3229	59.7779	59.7664	59.8525	60.1553	60.6592	61.058	61.7542	62.3125	62.9015	63.4753	64.0076	64.3651	64.8462	65.3415	65.6284	65.9935	66.6573	66.9758	67.3781	67.6555	67.93
Grenada	57.2261	57.9516	58.103	59.8108	61.9119	63.0719	64.0008	66.1183	67.0229	64.3166	63.7928	63.7216	63.379	63.6874	63.828	63.7248	63.4968	63.3974	64.075	64.0306	64.4552	65.5166	72.8276	71.3787	70.22	69.6599	69.3146	70.3881	71.3711	71.7532
Guam	57.9452	58.6228	59.2959	59.9422	60.2925	64.3086	68.4668	69.7156	70.5866	71.5771	70.5869	70.2806	70.0834	70.2243	69.7825	68.7784	67.8599	67.2208	66.9223	66.713	67.4502	68.2246	67.9651	68.1242	68.2296	67.9524	67.6478	67.2654	67.6179	68.0548
Guatemala	40.8536	41.2699	42.079	42.6819	43.168	43.6788	45.4036	47.3183	48.7739	50.0739	50.4801	51.6395	53.2991	54.508	55.6941	56.8681	57.9129	58.7988	59.8865	60.7531	61.6266	62.3302	63.0303	63.0199	63.3922	63.5636	63.6639	63.7374	63.9898	64.8965
Guinea	8.5832	8.95943	9.19904	9.31431	9.58289	9.76341	10.0378	10.2405	10.4283	10.5971	10.94	11.7826	12.5097	13.6343	14.4333	14.9867	15.1824	15.626	15.7995	15.8684	15.8865	16.0125	16.1867	16.369	16.8798	17.1127	17.8336	18.7441	19.4421	20.4602
Guinea-Bissau	7.53337	7.7084	8.03654	8.35257	8.63752	8.89329	9.09016	9.44692	9.70898	9.74683	9.64171	9.85825	10.2545	11.0738	11.6109	12.3451	13.0499	13.8951	14.6452	15.3628	15.8999	16.3466	16.6825	17.003	17.4276	17.8059	18.3393	18.8871	19.5669	20.2254
Guyana	45.5133	46.3773	46.8147	46.62	47.5858	48.1732	49.4292	51.1345	51.5721	51.6798	50.8754	51.4735	51.5671	51.0727	50.4503	49.9491	50.2235	50.0966	50.4481	51.1574	51.6662	52.5156	52.5345	52.3803	51.9176	53.2372	53.9432	54.7386	55.8961	56.8272
Haiti	20.9203	21.4953	21.979	22.5419	22.9515	23.2515	23.6067	23.7943	24.2377	24.4432	24.6165	25.0277	25.746	26.498	27.0695	27.3611	26.7945	25.2959	23.5334	21.9498	25.3166	22.3038	25.0031	28.1299	30.812	32.327	33.1218	33.6163	34.0493	34.6606
Honduras	47.3625	48.2368	49.7575	50.9235	52.146	53.8352	54.731	55.5295	56.8469	56.9085	57.5562	58.2654	58.9097	59.4833	60.1602	60.957	62.019	63.2336	64.0277	64.4394	64.4306	63.5389	61.6037	63.4312	65.0601	66.1385	66.8648	67.4825	68.0887	68.7061
Hungary	59.1748	60.3298	61.0545	61.9426	62.7178	63.2719	64.2405	65.4592	66.7337	67.9131	69.0557	70.0814	70.7202	71.1943	71.9965	72.5488	73.1183	73.7872	74.5611	74.8154	75.1592	75.3694	76.1174	76.6729	76.612	77.6582	77.7453	78.6931	78.731	79.2458
Iceland	85.6283	85.8574	86.2117	86.7951	87.2827	87.4367	87.6045	88.4884	88.6227	89.4011	90.3631	90.4859	90.5982	91.5029	92.0424	91.9579	91.5707	91.5833	92.2125	92.4344	92.7144	92.837	92.1453	92.0641	94.0412	93.5821	93.4382	93.7307	93.9582	93.9039
India	15.8381	16.4302	17.2398	17.7664	18.5333	19.393	19.7466	19.8548	20.7408	22.0112	22.6843	23.5349	24.796	26.2601	28.3523	29.2104	29.7581	30.5671	31.2118	33.3022	34.7402	35.579	37.3253	37.4333	37.9303	38.67	39.8784	40.9609	41.5818	43.0217
Indonesia	27.7082	28.4945	29.1399	29.9058	30.4588	30.9569	31.3771	31.7038	31.9552	32.3975	32.8644	33.5169	34.1524	34.8006	35.5278	36.0284	36.7308	37.4567	38.3158	39.18	39.8725	40.3593	40.9557	41.6196	42.1693	42.8689	43.6611	44.6007	45.5929	46.8034
Iran (Islamic Republic of)	59.3666	60.8401	62.3464	63.6942	65.0473	66.1991	67.1261	68.2192	69.2875	70.623	71.4898	72.0902	73.3387	74.6841	75.3779	75.2182	74.7621	74.2848	73.5778	74.1649	73.331	72.2827	73.4687	75.4706	77.1282	77.9726	78.7436	79.734	80.626	81.4843
Iraq	48.7572	49.1575	48.5894	48.1608	48.1515	48.2069	48.3828	48.794	49.1552	49.9782	50.9036	51.6017	52.819	53.708	55.3126	56.5875	58.1233	59.1428	59.7431	60.9458	61.2608	62.3606	63.6292	64.525	65.3883	66.9437	68.2213	68.9479	68.9852	70.4451
Ireland	76.5112	76.9244	77.286	77.8543	78.654	79.3098	80.2091	81.2562	82.1578	82.8775	83.5498	84.6795	85.8547	87.2116	87.8685	88.8761	89.3627	89.6161	90.018	90.0843	91.2563	91.622	92.1262	92.3027	92.4047	92.5012	92.7022	93.1036	93.2212	93.1006
Israel	71.0985	72.5752	73.2478	73.9126	74.6968	75.685	76.3959	77.4379	78.3748	79.4193	80.5988	82.3322	83.834	84.5688	85.2966	85.4318	86.34	86.647	86.529	87.4893	88.5221	89.7789	90.2699	90.2655	89.7878	89.4682	90.1321	90.0195	89.9457	90.0567
Italy	85.482	86.0766	86.4813	86.883	87.2106	87.6762	88.2278	88.529	88.8634	89.3858	90.237	90.7969	91.4249	91.613	92.5089	92.8666	93.1256	93.2197	93.3475	93.5883	94.0134	94.5008	95.0454	95.3803	95.484	95.2143	95.6043	95.5943	95.5962	95.5584
Jamaica	68.6905	70.0485	70.2343	69.9366	70.2128	70.214	70.0834	70.3186	69.414	70.3758	71.7288	72.9415	73.9586	75.2818	75.9681	75.9812	76.4277	75.476	72.208	72.1385	75.6008	73.4016	75.3497	75.9813	75.322	74.9628	74.5375	74.7433	75.1153	75.5587
Japan	79.5656	79.6864	79.8676	80.2776	80.8695	81.5811	82.2962	83.1785	83.8396	84.6845	85.6931	86.9761	88.3102	89.3486	90.2942	90.7717	91.358	91.7898	92.1794	92.523	92.7561	92.9707	93.1684	93.2535	93.3385	93.4575	93.4735	93.693	93.6523	93.5725
Jordan	53.9953	54.9131	55.5552	56.0972	56.7239	57.5021	58.5675	59.6719	60.859	62.0658	63.9148	65.0238	65.9738	67.4711	67.993	68.0007	68.5249	69.6686	70.3788	70.4433	69.9197	71.1524	72.8932	75.3554	76.7992	76.7995	77.3722	78.1816	78.1675	78.6561
Kazakhstan	51.2044	50.0529	48.2527	46.5816	45.2695	45.0832	45.6672	46.2656	46.9092	47.3404	47.7829	48.379	48.9726	50.1223	51.2728	52.2617	53.5093	54.6426	55.9379	57.2325	58.147	58.9577	60.0159	61.9514	63.7226	65.0446	66.2763	67.0874	67.6827	68.4341
Kenya	21.5604	21.7695	21.8821	22.1011	22.2735	22.469	22.8996	23.1228	23.2298	23.5808	23.7632	24.112	24.8751	25.4009	26.2504	26.6016	26.7453	27.6596	28.3971	28.8438	28.8111	29.3337	29.7104	30.1258	30.6907	31.3733	32.3211	33.2557	34.0949	35.2483
Kiribati	17.0267	17.0162	17.2356	17.5682	18.1277	18.765	19.2717	19.7382	20.5528	21.0601	21.4909	21.7483	21.9569	22.1618	22.3207	22.6376	22.881	23.7842	24.1993	24.5025	24.6403	24.6334	24.4332	24.1926	23.9241	23.7892	24.1329	25.0481	25.6611	26.2562
Kuwait	79.5916	82.8728	85.7165	83.3026	80.5877	79.6815	80.1068	77.3315	81.1976	81.8832	81.594	83.2586	81.9362	82.6804	82.1306	82.0159	80.8366	81.0936	80.0064	80.9875	84.4573	86.2887	86.5794	87.1056	87.5813	88.2624	88.396	88.7484	89.1466	88.814
Kyrgyzstan	46.1199	45.3334	45.4748	44.6588	44.1788	45.2284	45.9686	45.4144	44.5222	45.9193	44.7092	44.5538	45.6385	46.2812	46.6451	46.7829	46.3596	45.9487	47.402	49.9693	51.2009	54.1622	55.8446	56.6078	56.0773	54.9989	55.7973	56.7128	57.9492	58.6319
Lao People's Democratic Republic	10.7319	11.3407	11.8374	12.2942	12.7928	13.2556	13.861	14.34	14.9069	15.6097	16.3598	17.0257	17.81	18.6589	19.5744	20.4796	21.445	22.6145	23.9147	25.1409	26.3282	27.3711	28.4298	29.3888	30.4127	31.2924	32.405	33.3557	34.2326	35.3064
Latvia	71.0676	70.0639	69.3059	68.3021	67.5887	67.698	69.2184	70.4024	71.2593	72.4448	73.0121	72.8189	73.3693	74.3	75.0236	75.0003	75.0172	75.318	75.9195	77.0369	77.8378	78.5564	79.2196	79.9044	80.3503	80.8836	81.8219	82.1368	82.4457	82.9143
Lebanon	55.5611	56.3278	57.4689	58.9315	60.8142	62.6016	64.3392	65.9357	67.3577	68.4102	69.4499	70.3141	71.2759	72.2741	73.3538	74.4592	75.3053	76.2856	77.4351	78.397	79.2747	80.1211	81.0505	82.0887	83.1245	83.9165	84.389	84.7609	85.0756	85.5057
Lesotho	18.1435	18.7289	19.0178	19.0688	18.768	18.4314	17.6188	16.3141	15.3122	14.5882	14.569	14.4409	14.18	14.1616	13.9019	13.9166	14.1694	14.7839	15.6327	16.324	17.0044	17.7607	18.6682	19.5626	20.491	21.4447	22.4816	23.4148	24.1932	24.9738
Liberia	11.2193	11.1007	11.3876	11.9884	12.4946	13.0394	13.1871	13.95	14.6223	15.4518	15.408	16.562	17.9489	19.8526	21.3106	22.5189	23.0271	23.9714	24.3861	24.5842	24.7102	24.7928	24.2538	24.2068	25.0927	24.6521	25.0787	25.3872	25.8401	26.8439
Libya	58.3038	59.1985	60.1864	60.9693	61.9038	62.8486	63.951	64.2589	64.6794	65.4935	66.0332	66.2263	66.355	67.2302	69.4147	70.5486	71.5103	71.6839	72.3738	73.3173	73.7628	73.9535	73.6003	74.1689	74.2196	74.2207	74.0865	73.4778	73.479	74.1162
Lithuania	84.3904	83.6184	83.4639	82.5568	82.5155	82.3537	82.7762	83.9346	84.9221	85.5945	85.6249	85.4899	86.126	86.5197	86.6923	86.1975	85.4672	85.4174	86.6454	88.293	88.6295	89.5122	89.6662	89.7	89.9633	89.616	88.9752	89.9599	89.9001	90.5365
Luxembourg	75.3158	76.2217	77.6358	78.6654	79.9459	81.0538	82.1726	83.1099	83.7049	84.4042	85.0748	86.5665	87.6178	88.3822	88.3763	88.8296	89.4071	89.4409	89.7793	90.0677	90.8871	91.1384	91.4086	91.5966	91.9528	92.5783	93.0756	92.6575	92.5789	92.6218
Madagascar	13.5509	14.9169	16.2819	16.9638	17.9592	14.9527	15.3733	15.9924	16.5051	17.167	17.8386	18.685	20.5034	22.0931	22.8212	23.2766	23.6039	23.8193	23.5166	23.4306	23.6248	23.7141	23.8846	24.1783	24.3352	24.4172	24.9334	25.6098	26.0838	26.9731
Malawi	16.872	16.3361	16.001	15.9377	15.9234	16.0649	16.5953	17.203	18.0977	19.0566	19.4853	20.4934	21.2961	22.3666	23.2211	24.0629	25.1035	26.1593	26.9995	27.4706	27.481	27.5189	27.9668	28.4727	28.9938	29.3446	29.8355	30.4594	31.0233	31.7981
Malaysia	44.4834	45.7146	46.7555	47.4069	46.1334	45.4604	46.4834	48.7046	52.6409	53.4232	54.8342	54.5163	55.319	57.1876	59.5501	60.726	61.4246	62.042	62.3654	62.9907	64.3963	65.2149	65.6827	66.9323	67.4827	68.1523	68.5455	69.276	70.0007	70.6044
Maldives	34.3762	35.7452	37.2948	38.8573	40.3545	41.8084	43.3091	45.2408	47.0522	48.9105	50.353	51.3688	52.2575	53.645	55.4917	57.2908	59.6511	62.4102	65.0382	67.4107	69.1403	70.159	71.1623	72.0305	72.8857	73.8314	74.3199	74.8179	75.2913	75.9997
Mali	12.1883	12.9766	13.429	13.6557	14.1303	14.5317	15.3496	16.3115	17.0096	17.613	17.9229	19.3111	20.7977	22.5078	23.7057	24.3738	24.2941	24.1193	23.8517	23.5903	23.6782	24.0635	24.457	24.7144	25.1046	25.1757	25.8178	26.7876	27.441	28.1039
Malta	80.706	81.3681	82.0279	81.975	83.4752	83.9686	84.5445	85.0234	85.3744	86.1058	86.7934	87.0226	87.6698	88.3619	88.9521	89.3591	90.3496	90.8425	90.9984	91.4009	91.6634	92.0137	91.9619	91.6244	91.8432	93.6769	93.7017	93.8713	93.8294	93.9102
Marshall Islands	22.5899	21.4295	20.3721	20.1443	24.1675	23.9069	23.8798	23.6196	23.4117	23.2518	23.0766	23.2814	23.8278	24.5506	25.3624	26.0134	26.6012	27.1322	27.518	27.9196	28.4248	28.9776	29.509	29.9405	30.4019	30.8664	31.4852	32.1666	32.8117	33.4538
Mauritania	14.7517	15.0765	15.4487	15.7626	16.8561	17.6794	18.3236	19.207	19.9339	21.3414	21.6101	21.9904	22.7033	24.0254	24.5173	25.3174	25.5252	26.4859	27.2084	27.2693	28.181	28.9441	29.2991	30.0683	31.6294	32.6218	34.1882	34.8323	35.5977	36.2679
Mauritius	54.1688	54.8096	56.7696	57.9012	58.489	60.6618	61.2628	61.66	62.383	62.7144	64.2123	63.4933	62.9607	63.9735	64.0088	64.6861	66.004	66.2928	66.0408	65.8528	65.495	66.7152	67.6118	67.7258	68.096	68.8309	69.3566	69.5264	70.0166	70.8177
Mexico	65.2474	67.4664	69.586	70.9995	71.8308	72.6118	73.3882	74.4051	75.2604	76.1856	76.9562	77.6681	78.062	78.4918	79.3305	79.5107	80.1326	80.6455	80.322	80.1456	80.642	81.0349	81.2079	81.0984	81.436	81.8102	82.3827	82.6727	83.2015	83.6506
Micronesia (Federated States of)	24.2879	25.0621	25.8757	26.6094	27.1897	28.0086	28.5603	29.1358	29.5772	30.0159	30.3721	31.1506	32.5498	33.9008	35.2598	36.1537	36.5094	36.6358	36.6481	36.7467	36.9868	37.5284	38.1755	38.8393	39.5282	40.1892	40.8789	41.5805	42.1452	42.679
Monaco	83.8045	84.1147	84.4256	84.7306	85.0149	85.3619	85.6646	85.8908	86.1389	86.417	86.7938	87.2024	87.6469	87.9882	88.2985	88.5717	88.8416	89.1583	89.3613	89.4786	89.6342	89.8027	89.9297	89.9604	89.9333	90.0067	90.0521	90.1305	90.1897	90.2517
Mongolia	28.0427	27.4635	26.8881	26.7129	26.1038	25.5008	25.0279	25.351	25.3442	25.3881	25.5915	26.558	28.2238	30.0073	32.1136	33.6906	34.8384	36.4084	38.5887	40.5367	41.1419	41.6315	42.6855	43.6856	44.5561	45.1801	45.8121	46.6282	47.2246	47.5232
Montenegro	67.4395	67.821	67.8544	67.3396	67.0041	66.904	66.6632	65.8978	65.8862	66.0885	66.6733	67.347	68.1203	68.7214	69.2062	69.6661	70.3799	71.0115	71.8353	72.7561	73.6065	73.9893	74.5146	74.8497	75.1576	75.3359	75.4407	75.6791	76.1845	76.453
Morocco	41.1158	41.9835	41.7099	42.5186	43.3782	43.8879	45.4034	46.1057	45.6268	44.9172	48.2853	51.2966	52.3665	52.2136	53.7191	54.7421	55.4984	55.9248	56.4771	56.8815	57.5065	58.5958	59.4879	55.2709	56.9441	58.3628	59.5024	60.5979	61.7906	63.2032
Mozambique	8.54696	8.76574	8.9585	9.13307	9.43734	9.71833	10.1817	10.6826	11.122	11.8021	12.2697	13.0919	13.4532	14.2918	15.0534	15.8746	16.2212	17.0953	17.2816	17.8602	17.9456	18.1596	18.4943	18.9798	19.6004	20.3635	21.4314	22.2574	22.9903	23.7777
Myanmar	16.1074	16.4742	16.925	17.3492	17.9569	18.3438	19.0005	19.6113	20.3035	21.0579	21.5986	22.4911	23.3028	24.2573	25.16	26.0652	26.9152	28.0005	29.645	30.1479	31.3546	32.5585	33.8971	35.2698	36.4783	37.6939	38.9853	40.1878	41.3548	42.5456
Namibia	20.2045	20.4122	20.5804	20.9454	21.3261	21.9884	22.5049	23.0149	23.2295	23.5027	23.5975	24.2696	25.1979	24.8713	25.4522	26.7061	28.8968	31.2883	33.0415	33.8002	34.7934	36.1664	37.808	39.2312	40.5192	41.9891	43.191	44.3092	45.1061	45.927
Nauru	41.9091	42.2937	42.5834	42.7186	42.886	42.8873	42.8811	42.8336	42.8019	42.6673	42.3526	41.7733	41.2741	40.8484	40.5266	40.388	40.463	40.6538	41.2106	41.8546	42.7784	43.8543	45.0024	46.3223	47.7076	48.8995	50.0893	51.2633	52.3617	53.3324
Nepal	7.2008	7.93196	8.90561	10.165	11.3771	12.3269	13.3521	14.5161	15.8845	17.0704	18.1537	19.1149	20.2393	21.2669	22.561	23.5189	24.3154	24.96	25.5534	26.2744	27.0073	27.6293	28.4872	29.2368	29.6852	30.3312	31.0839	32.0379	33.1644	34.3983
Netherlands	81.2858	81.5943	81.8946	82.2405	82.8292	83.6498	83.8944	84.5893	85.1324	85.7798	86.8764	87.05	87.3638	87.2957	89.0066	90.2828	90.7254	91.2759	91.5797	92.0071	92.5539	92.7938	92.8714	93.0411	93.2797	93.1288	93.1887	93.241	93.3104	93.2562
New Zealand	91.7209	92.2929	92.2216	92.2779	92.6564	92.8336	93.4023	93.7731	94.2807	94.1694	94.2933	94.396	94.2865	95.0403	95.5629	95.9953	96.4375	96.1509	96.177	96.5386	97.0187	97.5438	97.8272	98.0476	98.0178	97.8548	97.7402	98.2437	97.9336	98.036
Nicaragua	57.6874	57.5976	59.1888	60.0604	60.2659	60.6082	60.9082	61.9915	62.8255	63.3398	64.2409	65.3098	66.4298	67.2347	68.3766	68.8492	70.4496	71.889	73.1664	74.3097	75.3843	75.846	76.3685	77.4134	78.8337	79.5989	80.6107	80.9837	81.0902	81.9876
Niger	9.00163	9.25397	9.42744	9.61924	10.0541	10.3155	10.915	11.3019	11.5112	11.7932	11.705	12.1037	12.7251	13.679	14.9088	15.5751	15.9423	16.6399	17.0961	17.5846	18.0066	18.3455	18.621	18.8162	19.2937	19.51	20.2425	20.7762	21.0699	21.6089
Nigeria	17.1244	17.457	17.842	17.9818	18.339	18.6454	19.0661	19.5577	20.016	20.2308	20.2942	21.1648	21.8404	22.9353	24.0424	24.9217	26.0262	27.6951	29.0198	30.2168	30.9396	31.1717	31.2141	31.0698	31.2167	31.3132	31.5709	32.0661	32.8093	34.0812
Niue	49.4204	50.1462	50.9592	51.7691	52.4604	53.2577	54.2156	55.3857	56.4658	57.4867	58.1824	58.6079	59.1645	59.6587	60.4287	60.8424	61.7325	62.7885	63.8452	64.4716	64.6557	64.7954	64.9773	65.1528	65.2839	65.3882	65.4982	65.6523	65.9185	66.3986
North Macedonia	53.3472	54.7581	54.8196	55.4142	56.2334	56.7143	57.2963	58.3474	59.3356	60.0278	60.5014	60.6285	60.8999	61.7991	62.6409	63.3801	64.1607	65.0491	66.4049	67.1661	68.0068	69.0903	69.8543	69.9369	70.1447	70.5739	70.8526	71.2888	71.8246	72.0529
Northern Mariana Islands	63.221	64.6833	66.036	67.3075	68.4906	69.5557	70.5044	71.2369	71.8267	74.3734	73.9018	74.0485	74.2273	74.2764	74.0236	73.0563	73.3875	73.4591	73.4963	73.5034	73.4161	73.3921	73.1359	72.8463	72.5328	72.2479	72.685	72.9733	73.3354	73.8104
Norway	76.6363	77.5779	78.0893	78.5593	79.469	80.5016	81.3468	82.3493	83.3901	84.4199	85.3723	86.413	87.1603	87.6859	88.3516	89.1341	89.3543	89.7256	90.0559	90.5651	91.3399	91.2938	91.9204	92.0453	91.9687	92.4628	92.1608	92.601	92.5186	92.6068
Oman	59.6803	61.9221	63.835	65.6451	67.1501	68.4927	69.8894	71.2246	72.5313	73.675	74.6513	76.0744	77.3336	78.4872	79.5008	79.8075	79.7734	79.3166	78.3493	77.8369	79.067	80.0159	80.0018	79.3463	79.839	79.683	79.5497	80.2327	81.8554	82.2799
Pakistan	15.6762	15.6096	15.6623	15.7861	15.8759	15.8194	16.5439	16.9274	17.7379	18.2836	18.409	19.1758	19.7973	20.3665	20.9249	21.733	22.5459	23.6751	24.7337	25.8649	26.8552	27.8515	28.7203	29.5837	30.5024	31.3875	32.2139	33.003	33.7692	34.8975
Palau	54.2261	55.4901	56.592	57.4639	58.3344	59.0757	59.9651	60.8979	61.7998	62.5577	63.0535	63.3457	63.5079	63.5275	63.6859	64.1961	64.361	64.6027	64.8217	65.0542	65.1894	65.3435	65.4544	65.5523	65.5821	65.672	65.9337	66.0998	66.4466	67.0053
Palestine	52.3401	52.9805	53.65	54.3119	55.0174	55.6703	56.0481	56.4347	56.5518	57.0089	57.4552	57.2961	57.1312	57.576	57.7608	58.0584	58.1489	59.4009	61.7939	62.3437	61.7347	62.0886	63.8201	65.7319	66.0926	66.6774	67.6091	67.682	68.2697	69.611
Panama	75.3997	76.3295	77.3478	76.8548	77.6393	77.2628	78.6791	79.4196	79.8815	79.4891	80.3256	80.1183	79.6861	79.032	80.2022	80.2588	80.3971	81.4264	81.4528	81.5375	82.07	83.0051	82.7416	83.4646	83.9514	84.289	85.3455	85.7405	86.5422	86.8914
Papua New Guinea	18.709	18.9942	19.3568	19.7744	20.2248	20.6093	21.102	21.654	22.1643	22.5193	22.7401	22.7059	22.6248	22.5658	22.5242	22.536	22.5558	22.7019	22.8779	23.0919	23.1715	22.6722	23.2003	23.8217	24.4066	24.9	25.5693	26.0824	26.5658	27.3177
Paraguay	54.8143	56.8139	57.4715	59.0291	60.1723	60.1623	59.4945	60.1435	60.6263	61.1287	61.8085	62.2319	62.7412	62.7827	62.7896	63.5117	64.3508	65.0947	65.7406	66.0489	66.7489	67.797	68.5111	69.356	70.6998	71.1589	71.7	72.8723	73.8243	74.4826
Peru	45.8171	47.9607	47.9788	48.2979	49.4086	50.2557	52.215	54.2419	56.5612	58.5493	59.9624	61.5152	62.7292	63.9956	65.3119	66.5457	67.2948	68.6348	69.5661	69.0496	69.4113	70.291	71.3772	72.6408	73.9312	74.9122	75.7067	76.4323	76.9797	77.5856
Philippines	38.3851	40.26	41.4384	42.1899	42.5524	43.0799	42.9351	42.9704	43.6163	45.086	45.8795	46.3899	46.6446	46.9347	46.9532	46.4982	46.2193	46.5659	46.922	47.3459	47.6999	48.0694	48.7064	49.3216	49.5786	49.5398	49.5886	50.0943	50.9338	51.9526
Poland	42.5744	42.8085	43.7641	44.7125	45.5435	46.3405	47.7589	49.2174	50.7255	51.8768	53.4077	54.3955	55.6179	57.0299	58.1505	59.6015	61.0516	62.6649	64.335	65.6731	66.9059	67.7383	68.3815	68.9079	69.4436	69.2916	69.4551	69.768	69.8427	69.92
Portugal	71.5976	73.096	74.5471	75.5079	76.2862	77.1528	77.6397	78.4968	79.2141	79.9408	81.0845	82.612	83.6824	84.5818	85.3721	86.0799	86.6392	87.451	87.8836	88.343	88.7273	89.4219	89.8442	90.2521	90.6094	90.8805	91.1822	91.5377	91.7774	91.6797
Puerto Rico	76.1605	76.7365	76.799	77.2255	78.0679	78.0104	78.2094	79.0685	79.2133	80.8609	81.6315	81.8517	82.828	83.6872	84.0735	84.5548	85.2701	85.8753	86.4266	86.3638	87.3695	87.1002	87.9387	88.1322	88.5543	88.9509	88.9632	88.9741	89.0047	88.9986
Qatar	55.6653	54.8481	54.4904	55.3832	59.3347	61.3266	57.8072	57.6345	59.8245	63.2817	67.7015	70.4509	72.2131	74.6722	79.1867	80.2167	79.2579	77.0515	77.3553	78.9737	80.3507	80.4048	80.7284	81.6823	80.9631	77.6544	77.5252	78.3835	80.1885	80.4646
Republic of Korea	58.1903	60.7109	63.1164	65.2008	66.9037	68.8477	70.3988	71.3758	72.2205	72.9742	74.1691	75.7355	77.4458	79.2227	80.7672	82.1381	83.3962	84.6784	85.7343	86.5987	86.9772	87.2799	87.5938	88.06	88.3998	88.773	89.0069	89.2228	89.6316	89.6249
Republic of Moldova	68.0282	67.4128	66.7315	66.4267	65.1154	65.647	66.8619	68.2119	69.4152	70.392	71.0202	71.8351	72.6269	73.3062	73.8127	73.8298	74.7789	74.8331	75.3113	75.6337	75.9411	78.0779	78.7972	80.4338	80.4226	79.5993	80.4418	81.4242	82.0046	82.1583
Romania	60.962	61.397	61.5483	62.216	62.9047	63.1517	63.3055	64.4391	66.0941	67.9406	69.2338	69.963	70.9183	71.8157	72.9206	74.0668	75.1422	76.3821	77.2315	77.9065	78.1946	79.0871	79.1306	80.0499	79.6306	80.1967	80.5585	81.0005	81.3452	81.6765
Russian Federation	72.6088	71.885	70.7168	69.4659	68.8991	68.9906	69.2648	70.0298	70.7122	71.0349	71.4601	72.0684	72.6319	73.3629	74.3137	74.687	76.1118	77.4417	78.0825	79.2217	79.8254	81.1394	82.247	83.0615	83.228	83.467	83.5969	84.531	85.1571	84.9153
Rwanda	6.96465	6.6705	5.93879	5.05803	7.90751	2.67021	2.76705	3.29014	4.41966	7.24276	9.62111	11.5574	12.8617	14.5891	16.4595	18.2339	20.0869	21.5336	22.7884	23.9411	24.9604	25.8062	26.5603	27.322	28.2371	29.1968	30.3372	31.345	32.3065	33.4963
Saint Kitts and Nevis	65.0849	66.0239	66.9335	68.0163	68.5502	69.0528	69.2352	69.3864	69.3395	69.9343	70.6347	71.8326	72.6881	73.5723	74.5385	74.5263	73.9694	72.9423	72.7397	71.955	71.3654	71.3838	71.1608	71.1103	71.2187	71.275	71.4599	72.0069	74.0715	77.3288
Saint Lucia	55.3307	56.4849	57.1693	57.6514	58.6037	59.4625	60.2408	61.4927	63.3809	64.4815	64.7155	63.9904	63.8257	64.4062	64.5583	65.5934	66.2061	66.8382	67.5387	68.4877	70.1304	70.7797	70.8745	70.5483	70.6143	71.0217	70.3239	70.8759	71.2464	71.7021
Saint Vincent and the Grenadines	58.682	59.1129	59.4689	59.7922	60.3481	60.8519	60.0623	60.4993	60.7824	60.4645	60.4586	61.2214	61.0272	61.1305	61.7806	62.925	63.2226	64.0155	63.6956	63.8604	63.6509	63.54	63.6977	63.0444	62.6823	62.1202	62.5496	62.7437	63.3063	64.1915
Samoa	41.6571	41.8956	42.3762	42.7522	43.5853	44.5632	45.7009	47.0216	48.4666	49.4967	50.2054	50.6807	51.0606	51.1624	51.3515	51.4391	51.4854	51.6367	51.8411	52.1765	52.0835	52.0337	51.8257	51.4675	51.1957	51.1682	51.8808	53.0119	54.0862	55.1849
San Marino	81.1037	81.6876	82.2192	82.7286	83.2125	83.9125	84.7612	85.3253	85.9996	86.5801	86.966	87.5942	88.1865	88.5003	88.6787	89.0403	89.2322	89.4511	89.6233	89.794	90.0319	90.3507	90.5745	90.7309	90.7906	90.7831	90.8372	90.9592	91.0246	91.0737
Sao Tome and Principe	17.0911	17.6399	18.258	20.4415	21.1246	21.3769	21.8318	22.5441	23.0905	23.9392	24.5847	25.0422	25.4387	25.9264	26.4166	27.5779	28.3879	29.7536	31.0079	32.0174	32.8524	33.7658	34.7093	35.3554	35.5214	36.2538	37.1473	37.907	39.1102	39.9716
Saudi Arabia	53.251	54.4598	55.4536	56.3221	57.1033	58.1123	59.3655	60.7866	62.1538	63.3997	64.4547	65.3803	66.5867	67.7627	68.9762	70.5952	71.5277	72.3116	73.2034	74.2148	75.1602	76.1265	77.4383	78.8636	80.1645	81.5846	82.2602	83.1175	83.8146	84.4308
Senegal	13.3732	13.4264	13.5464	13.7247	13.8058	14.6809	15.3523	15.4617	15.5054	15.7546	15.8669	13.7186	15.6372	19.0806	20.2326	20.9593	21.1835	21.3159	20.9124	20.3801	21.8712	21.9563	22.6531	22.9341	23.3292	23.9425	24.5791	25.6533	26.7549	27.4094
Serbia	54.8313	56.0478	56.8429	57.8928	58.6534	59.2068	59.9604	60.8262	62.3739	62.946	62.8859	63.4044	63.5869	63.9976	64.322	64.6216	65.3975	66.4491	67.6542	69.7855	71.3436	72.2867	72.5936	72.2353	72.798	73.3689	74.1647	74.2787	74.3115	74.5706
Seychelles	43.9697	45.5046	46.557	47.2708	47.5143	48.0546	48.5995	49.6054	50.7831	52.0728	53.9874	55.661	56.6257	57.3982	58.6131	58.3329	58.6579	59.2851	59.6833	59.7107	60.7881	61.8438	61.5917	62.0945	62.8993	63.3644	64.0621	64.2716	65.1018	66.2527
Sierra Leone	11.9159	12.0852	12.0229	12.1278	12.3914	12.3814	12.4569	12.7483	13.1305	13.4327	13.1173	13.6951	14.7559	16.1594	17.331	17.6784	17.6555	17.6502	17.7444	17.5966	17.6651	18.0335	18.6328	19.4831	21.0196	21.4564	22.679	23.5215	24.2688	25.4246
Singapore	70.5975	72.226	74.6478	75.5016	74.7787	75.4297	76.2292	76.6216	77.4894	79.3021	80.3264	81.9775	83.4653	85.1374	85.5432	86.2578	87.1949	87.2303	87.4459	88.3653	88.9569	89.2988	89.9041	89.6757	90.0634	90.4283	90.4308	90.8991	90.7175	91.1702
Slovakia	68.0448	68.8471	69.3693	70.1116	70.8373	70.9872	71.4491	71.4363	71.5099	72.207	72.9934	74.0899	75.1074	76.2545	77.3396	77.3864	78.2537	78.9396	79.5132	80.088	80.5816	80.9594	81.3828	81.9298	82.274	82.4434	83.2555	83.3763	83.8036	83.9349
Slovenia	65.9319	66.767	67.483	68.6639	68.4045	68.0392	68.4993	68.7274	69.4764	70.4887	71.5542	71.9981	73.2165	74.3788	76.0272	77.626	78.31	79.7765	81.092	82.1263	82.5953	83.4558	83.5822	84.0136	85.108	84.4527	84.6625	84.765	84.8756	84.9226
Solomon Islands	27.0503	27.4842	28.0164	28.6877	29.3208	30.0457	30.921	32.0098	33.0143	33.8218	33.9213	33.52	33.1015	32.665	32.3244	32.1328	32.0487	32.3959	33.1035	33.1578	33.6573	34.0054	35.0175	36.1883	37.2965	38.1084	38.8935	39.6046	40.2607	40.9047
Somalia	7.6761	7.56462	7.3249	7.13748	7.03102	6.80806	6.8808	7.16978	7.47902	8.05673	8.56285	9.45533	10.0604	10.7819	11.4498	12.0899	12.6414	12.8727	13.0861	13.424	13.7395	14.1208	14.6157	15.0849	15.4517	15.6995	16.066	16.2057	16.1839	16.4003
South Africa	31.8269	32.6726	33.4758	34.3483	34.1356	33.2384	32.0532	30.5074	29.6961	30.0759	30.1316	30.3728	30.608	30.8195	31.4691	31.992	32.5363	34.2008	35.9029	37.2868	38.1525	39.3027	40.7307	42.0745	43.1259	44.2547	45.5928	46.1593	47.1113	47.1458
South Sudan	10.9823	10.9105	10.7821	10.598	10.6738	10.4565	10.7251	11.4359	11.811	12.3627	12.8943	13.8852	14.61	15.3588	15.9254	16.4658	16.7095	16.8869	17.0625	17.3106	17.4262	17.6775	17.6978	17.8275	17.8688	17.9261	18.2917	18.6482	19.0581	19.9046
Spain	71.1542	72.9903	74.5576	75.9137	77.2226	78.5299	79.6585	81.177	82.1872	83.2094	84.5917	85.6071	86.4928	87.3209	88.1869	88.9373	89.622	89.7965	90.1213	90.3956	90.7338	91.1081	91.4152	91.6511	91.7104	91.7279	92.0192	92.0119	92.1404	92.0068
Sri Lanka	45.8256	48.1028	49.7997	52.1422	53.3536	54.0532	54.6104	54.2109	54.6389	54.7932	55.2439	56.3218	57.6243	58.7642	60.6242	61.6784	62.3831	64.1461	65.6556	67.1263	67.7093	68.4528	69.1127	70.3459	71.191	72.5362	73.3756	74.124	75.3018	75.5732
Sudan	33.0449	33.6361	34.2122	34.9921	35.6256	36.398	37.1279	37.742	38.3055	38.8289	39.4698	40.1467	40.6976	41.4703	42.1662	42.6392	43.0955	43.4754	43.6137	43.8295	44.3468	45.1609	46.0962	46.9597	48.0399	49.0999	50.2791	51.4507	52.7495	54.0906
Suriname	49.0266	48.629	49.0417	49.5263	51.1862	53.3756	53.8459	53.8594	53.2533	53.2369	52.3673	51.3541	51.4354	51.8094	52.1989	52.7818	53.9261	54.7886	55.3271	56.3882	57.232	58.2229	59.0538	58.106	58.1773	59.2246	60.0947	60.4105	61.0531	61.5748
Sweden	82.9491	83.8793	84.6817	85.1664	85.9215	86.1938	86.5195	86.66	86.9965	87.3577	87.9255	88.4441	89.1635	89.3663	89.7047	90.4052	91.0036	91.3269	91.4974	91.5042	91.9352	92.3841	92.8843	93.1524	93.159	93.1052	93.1107	92.9068	92.8847	92.9615
Switzerland	83.7891	84.5892	85.4098	86.2632	86.9842	88.0523	89.3945	90.2587	90.715	91.2883	91.6523	92.16	92.64	92.9337	93.4601	94.118	94.6007	94.697	94.7311	94.6852	95.0845	95.3711	95.5788	95.3654	95.2093	95.2969	95.5994	95.4214	95.5872	95.5119
Syrian Arab Republic	54.1141	54.3447	54.636	55.8772	57.1525	58.4514	60.2743	62.7436	64.6848	66.6228	67.5437	69.1604	69.4816	70.429	70.6954	70.9515	71.5892	72.4432	72.8479	73.4345	72.9802	73.1423	73.5442	73.6699	73.9563	74.2766	74.6447	75.0244	75.3271	76.0911
Taiwan (Province of China)	72.8282	74.4257	75.8487	77.1424	77.9965	79.0576	79.7862	80.5149	81.695	83.177	83.7416	84.2581	84.5671	85.8187	86.3212	86.7413	87.4577	88.1425	88.5369	89.0169	88.9184	88.2758	88.3137	88.5619	88.6641	88.9633	88.8333	89.0484	89.2604	89.5059
Tajikistan	41.2362	40.352	38.9254	38.0388	37.6696	38.7227	37.6081	36.5778	36.3804	36.1675	36.2648	35.9861	36.2942	37.1881	38.224	38.371	38.8143	39.4075	39.5188	39.8252	39.7959	40.0817	40.0687	39.8159	39.2673	39.1021	39.164	39.9148	41.0814	41.7739
Thailand	46.6548	47.4358	48.3525	49.6395	50.9302	52.4092	54.2699	57.8741	58.3496	58.7703	60.4685	63.4913	64.4717	65.365	66.3954	67.1987	68.3363	69.3457	70.1289	70.9015	71.4768	72.3504	73.319	74.1287	74.4568	74.5858	74.8815	75.4494	76.0064	76.7582
Timor-Leste	17.1319	17.7042	18.1781	18.6086	19.2514	19.9503	20.5158	21.4514	21.7288	22.491	22.5299	23.0927	24.0877	25.0418	26.314	27.4275	28.5265	29.771	30.9311	31.41	32.1217	32.9434	34.1178	35.3147	36.4972	37.4002	37.8943	38.1319	38.4116	38.8882
Togo	18.8103	18.4688	18.0784	17.7592	17.5785	17.2837	17.2779	17.4451	17.7127	17.9075	17.8929	18.5063	19.3403	20.7369	21.8979	22.7666	22.9784	23.3724	23.1466	23.1702	23.3197	23.7898	24.3683	24.9314	25.5606	26.002	27.1564	28.1382	29.1952	30.0899
Tokelau	33.4484	34.1053	34.7113	35.4239	36.1605	36.9643	37.8844	38.9032	39.9007	40.9039	41.6501	42.2993	42.8782	43.4894	44.2181	44.9843	45.8465	46.8207	47.7703	48.6459	49.4021	50.077	50.6633	51.196	51.6708	52.2071	52.8452	53.6487	54.4083	55.2196
Tonga	37.1936	37.6355	37.6475	38.0092	38.4609	39.6511	40.699	41.9847	42.7823	43.0998	43.6051	43.8264	43.4444	42.834	43.0316	45.62	45.586	45.6415	45.7852	46.2462	46.3672	46.8013	47.1955	47.3845	47.6015	47.9274	48.3706	48.9134	49.6447	50.42
Trinidad and Tobago	59.467	61.0637	61.5048	61.7133	61.3139	61.5591	60.8587	61.1628	60.9839	60.5586	61.5116	61.6436	61.9499	62.7479	64.1254	64.5895	65.7893	65.9388	66.3725	67.4722	68.0864	68.65	69.5355	69.6352	69.6895	69.8068	69.9383	70.2432	70.6046	71.0673
Tunisia	58.0022	58.4322	59.5417	60.2867	61.5208	62.3198	63.4627	64.673	65.8754	67.2646	68.2702	69.1353	69.9539	70.5256	71.2572	71.8482	72.2841	72.7062	73.1216	73.5375	73.9367	74.6419	75.4585	76.4012	77.3079	78.0873	78.7946	79.4545	80.2118	81.1176
Turkey	48.1261	49.6642	50.7324	51.3605	52.5206	53.0275	53.5311	52.8182	53.7273	57.5854	60.2495	58.8767	58.5879	61.9401	64.4374	66.8951	69.2549	72.6781	74.7808	75.5947	75.4699	75.5544	76.4309	77.0317	77.2333	78.037	78.9872	79.5998	80.4114	81.2224
Turkmenistan	41.0871	40.6262	40.4709	39.0213	38.9199	39.5922	39.5991	40.205	41.1367	42.9569	43.9629	44.516	44.908	44.9018	44.7645	44.9101	45.6095	46.8185	48.4878	50.4127	51.3296	52.2945	53.4379	53.8971	54.8553	55.8495	56.2052	56.8078	57.3365	58.2585
Tuvalu	27.8808	29.1364	30.2194	31.3707	32.4446	33.4351	34.264	34.9959	35.6579	36.2189	36.6331	36.9998	37.4611	37.9577	38.4677	38.8375	39.2581	39.6998	40.2718	40.8556	41.2659	41.6103	41.8337	42.0123	42.1695	42.4589	42.973	43.5536	44.2505	45.0545
Uganda	15.5485	15.3555	15.2104	15.2688	15.6021	15.7036	16.0589	16.6619	17.251	18.2806	19.0083	20.3871	21.6919	23.1567	24.0263	24.8165	25.0473	25.6992	26.3259	26.8574	27.2039	27.7636	28.1525	28.5694	28.9152	29.4442	30.101	30.9922	31.7937	33.1169
Ukraine	59.2572	57.72	56.5062	55.7813	55.1788	54.828	55.3392	56.3578	57.8496	58.4864	58.7765	59.2731	59.5163	60.1773	60.7696	62.0801	63.5325	64.6015	65.7747	67.5582	68.308	68.8797	69.161	69.6224	70.8971	69.401	70.1519	70.4142	70.3706	70.8846
United Arab Emirates	55.6394	56.6605	57.7965	58.6432	58.2048	58.9572	59.6934	63.0223	64.1314	64.8817	63.8431	64.507	65.3124	66.742	67.5978	67.7713	67.7812	69.9455	68.9704	67.9402	67.7417	68.1552	68.8296	69.5126	70.2959	71.0416	71.425	71.9174	72.6205	73.5524
United Kingdom	75.5427	76.3621	77.1019	77.9155	78.7451	79.5453	80.4929	81.5167	82.2332	83.0879	83.9555	84.4067	84.9453	85.7881	86.6823	87.581	88.2288	88.7797	89.3112	89.7605	90.0309	90.2373	90.5866	90.6077	90.6854	90.5426	90.7307	90.8873	90.7549	90.904
United Republic of Tanzania	17.2549	17.4666	17.5613	17.7136	17.9623	18.2988	18.5408	18.9134	19.4918	20.265	21.2374	22.6723	24.0635	25.3813	26.4619	27.2554	27.8579	28.3597	28.7303	29.1483	29.4898	29.6652	29.5741	29.52	29.6412	29.8289	30.7638	31.9984	33.0348	34.3108
United States of America	94.6723	95.4082	95.7591	95.8068	96.027	96.2734	96.7375	97.1922	97.319	97.2992	97.4642	97.6104	97.6531	97.867	98.3347	98.601	99.0613	99.4063	99.5216	99.6038	99.7306	99.8216	99.9173	99.9697	100	99.9914	99.815	99.9192	99.6846	99.7117
United States Virgin Islands	66.1061	67.063	67.6312	68.0066	68.4963	69.7725	70.1327	70.6022	71.0482	71.0955	71.2895	71.6847	72.3722	73.2526	74.0317	74.903	76.0797	72.8322	75.0736	76.9512	77.5646	77.4505	77.3548	77.3873	77.4298	77.4172	77.1725	76.9281	76.9565	77.0552
Uruguay	56.4061	58.5894	58.2256	58.7	58.9536	59.3658	60.0409	61.6748	62.9468	64.3091	65.2265	65.8022	66.9228	67.0127	67.6227	68.5057	68.9631	69.7466	70.2714	70.9567	71.4547	71.7472	71.9699	72.1596	72.0645	72.348	72.8867	73.1752	73.4602	73.9876
Uzbekistan	49.0518	48.8851	48.4713	47.5827	46.7262	46.0825	45.7058	45.8309	45.8801	45.4541	44.2445	43.5056	42.5615	41.7643	41.6702	41.8859	42.6184	44.0759	45.6256	46.3812	46.5522	46.5464	47.2808	48.7025	49.5355	50.1153	50.7457	51.828	52.5204	53.0381
Vanuatu	21.2205	21.5972	21.9454	22.3257	22.5602	23.288	23.8541	24.7301	25.3736	25.836	26.1433	25.5259	25.2092	24.7551	23.9542	23.096	23.0899	23.44	24.0933	24.9114	25.6062	25.936	26.3584	26.757	27.1314	27.5534	27.8564	28.2793	28.7594	29.3452
Venezuela (Bolivarian Republic of)	68.9242	70.5152	71.4818	71.0649	70.5216	72.2082	74.7627	76.5761	77.2765	78.8118	78.9313	78.6397	78.37	79.6394	82.092	81.8711	80.394	80.0241	80.0195	80.9127	84.2079	84.6183	83.6618	84.0578	85.3226	85.4454	84.8967	85.4142	86.0423	85.1567
Viet Nam	35.5897	36.5277	37.5671	38.6618	39.8016	40.9256	41.8371	42.9122	44.1048	45.5764	47.013	48.6354	50.2868	51.5555	52.7285	53.8014	54.7576	55.6144	56.5349	57.4519	58.442	59.4425	60.335	61.2472	62.1478	63.0359	63.9663	65.0012	65.998	67.0676
Yemen	33.5931	33.7096	33.9886	34.2638	34.5414	35.0665	35.6789	36.3555	37.2126	37.8903	38.4831	39.3261	39.9812	40.8379	41.5749	42.3732	42.9222	43.7321	43.9748	44.5186	45.2532	46.2487	47.3752	48.242	49.0565	49.36	49.5647	49.6795	49.6001	49.7911
Zambia	11.3444	10.9516	10.8061	10.6666	10.6814	10.8782	11.0611	11.353	11.7877	12.453	13.0893	14.2971	15.5257	17.0465	18.4419	19.6802	20.5351	21.4743	22.0912	22.8628	23.4303	24.4536	25.8511	27.3493	28.953	30.4301	32.2057	33.4014	34.5774	35.7485
Zimbabwe	28.1635	27.9144	27.5545	27.6284	27.289	26.0868	24.3395	22.319	20.6136	19.2206	17.9612	17.8501	17.4296	16.956	16.2091	16.3442	16.7495	17.0196	17.1465	17.7002	18.0825	19.0111	20.4807	22.3266	23.87	24.9741	25.9884	26.9857	27.8251	28.5268
